# Supplementary material for: Risk Factors Associated with Avian Influenza Subtype H9 Outbreaks in Poultry Farms of Central Lowland Nepal
Source: Infect Dis Rep. 2022 Jul 18;14(4):525–36. doi: 10.3390/idr14040056 (PMC9326661; doi:10.3390/idr14040056)
Supplement: Supplementary file 1 [file idr-14-00056-s001.zip]

Archive with 1 entries (1 files):
- idr-1759227-supplementary.pdf
